# Supplementary material for: The Identification and Cytotoxic Evaluation of Nutmeg (Myristica fragrans Houtt.) and Its Substituents
Source: Foods. 2023 Nov 22;12(23):4211. doi: 10.3390/foods12234211 (PMC10706638; doi:10.3390/foods12234211)
Supplement: Supplementary file 1 [file foods-12-04211-s001.zip]

Archive with 1 entries (1 files):
- foods-2671076-supplementary.pdf
